# Supplementary material for: Geminin prevents DNA damage in vagal neural crest cells to ensure normal enteric neurogenesis
Source: BMC Biol. 2016 Oct 24;14:94. doi: 10.1186/s12915-016-0314-x (PMC5075986; doi:10.1186/s12915-016-0314-x)
Supplement: Additional file 9: — Figure S8. ENS progenitors established in the gut are resistant to γ-irradiation in the first 2 hours following exposure. Cryosections at the level of the foregut of Wnt1Cre|EYFP control E10.5 embryos (A, B) or Wnt1Cre|EYFP embryos 2 hours (C, D) or 5 hours (E, F) following exposure to irradiation, immunostained for GFP (green) and processed for TUNEL (red). (G), Quantification of GFP+ ENCCs that are undergoing apoptosis (TUNEL+). One-way ANOVA followed by Fisher’s LSD multiple comparison test, ****P value < 0.0001. Scale bar: (A–F) 100 μm. (XLSX 16 kb) [file 12915_2016_314_MOESM9_ESM.xlsx]

## Sheet: Figure 1-7
COUNTINGS
FIGURE 1	control (N=3)			Wnt1Cre|Gem (N=3)
(Ki67+;GFP+)/GFP+	100	100	99.7	97.3	97.5	95.7
(EdU+;Ki67+;GFP+)/(Ki67+;GFP+)	52.7	59.9	64.1	16.4	11.2	6.1
G2-like (pH3+;Ki67+;GFP+)/(Ki67+;GFP+)	3	4.6	4.9	54.1	49.7	43.3
M-like (pH3+;Ki67+;GFP+)/(Ki67+;GFP+)	3.7	3	3.1	2.4	1	0.6
FIGURE 2	control (N=3)			Wnt1Cre|Gem (N=3)
γH2AX	0	0.8	7.7	37.7	34.5	47.3
Tunel	3.6	1.1	1.3	17.4	11.4	10.6
γH2AX;Tunel	0	0	0.3	7.2	5.7	4.5
FIGURE 3	control (N=5)					Wnt1Cre|Gem (N=8)								control p53+/- (N=5)					Wnt1Cre|Gem p53+/- (N=12)
midgut bin 1	4.59	4.64	4.05	3.8	3.6	2.21	0.83	1.12	2.13	2.37	3.96	2.78	2.84	3.79	5.1	5.55	3.9	3.77	4.96	5.19	5.03	3.58	3.37	3.86	3.42	3.66	2.66	0.62	1.36	1.35
midgut bin 2	3.68	4.41	3.03	3.99	3.5	0.59	0.68	0.68	0.89	0.87	1.54	1.64	2.93	4.05	4.85	5.08	3.75	3.58	3.07	4.56	4.98	2.83	2.19	3.28	3.67	4.15	2.12	0.79	0.67	0.37
midgut bin 3	4.44	4.12	2.4	3.38	3.03	0.81	0.6	0.62	0.74	0.38	0.46	1.18	1.77	4.08	5.06	4.86	3.32	4.03	1.54	4.02	4.1	1.07	1.28	2.73	4.54	3.5	0.61	0.77	0.32	0.31
midgut bin 4	3.76	3.3	2.63	2.54	3.05	0.85	0.51	0.61	0.79	0.29	0.43	0.46	0.45	2.48	4.14	3.89	2.74	3.51	0.48	2.24	2.64	0.74	0.45	0.58	4.41	3.71	0.3	0.76	0.34	0.64
FIGURE 4
E10.5	control p53-/- (N=3)			Wnt1Cre|Gem p53-/- (N=3)
γH2AX	3	0.4	12.7	62.7	62.9	42
Tunel	3	8.5	4.2	10	8.6	0
γH2AX;Tunel	0	0.4	0	1.2	4.3	0
E12.5	control p53-/- (N=3)			Wnt1Cre|Gem p53-/- (N=3)
γH2AX	0	0.1	0.2	14.3	16.7	9.7
Tunel	0	0.1	0.07	0.5	1.5	0.4
γH2AX;Tunel	0	0	0.07	0.5	1.5	0.2
FIGURE 5
control vs Wnt1Cre|Gem	control (N=3)			Wnt1Cre|Gem (N=4)
EdU	23.9	22.4	15.9	25.3	29.9	25	25.6
pH3	9.2	10.4	5.9	6.4	9.2	7	7.6
Ki67	31	39.7	32	48.8	43.8	41.8	37.8
Sox10	51.7	52	57.6	53.5	72.8	54.3	62.8
BFABP	47.1	34.7	38	28	25.2	26.3	17.8
S100b	24.3	14.9	22.1	8.6	9.3	17.6	10.7
Tuj1	55.5	45	36.7	40.8	36.1	29.5	30.8
HuC/D	45.7	45	36.7	40.2	27.4	23.9	26.1
control p53+/- vs Wnt1Cre|Gem p53+/-	control p53+/- (N=4)				Wnt1Cre|Gem p53+/- (N=4)
EdU	16.2	17.4	22.3	20.5	18.2	16.6	26.2	26.9
pH3	11.9	14.7	5.9	12.5	6.9	12.1	14	10.3
Ki67	28.9	24.6	36.7	55.4	19.9	33.5	52.7	55.6
Sox10	43.6	45.8	45.9	42.2	48.8	46.8	45.1	42
BFABP	33	35.9	29.8	42.6	41.6	46.6	26	25
S100b	26.7	25.7	13.2	4	22.9	26.4	7.2	5.7
Tuj1	41.9	49.3	39.7	40.3	44.3	50.5	40.4	37.5
HuC/D	35.9	35.6	40.5	43.4	29.9	41.6	33.5	30.7
FIGURE 6	control (N=3)			Sox10CreER(i10)|Gem (N=3)
γH2AX	1.44	1.5	0.93	2.6	1.72	2.74
Tunel	6	8.08	4.3	5.8	7.88	8.12
γH2AX;Tunel	0	0.6	0	0.52	0.74	1.48
FIGURE 7	control (N=3)			IR-2hrs (N=3)			IR-5hrs (N=3)
pre-enteric TUNEL+	25.8	19.4	15.9	20.1	32.8	38.4	55.5	48.3	43.3
enteric TUNEL+	4.8	3.2	3.7	5.6	17.7	10.9	45.9	33	28.7

## Sheet: Suppl figure 2-5 and 7
COUNTINGS
SUPPL FIGURE 2
E10.5	control (N=3)			Wnt1Cre|Gem (N=3)
γH2AX	0	0.3	0.62	0	1.4	2.1
Tunel	9.7	3.9	7.5	13.1	12.2	7.2
γH2AX;Tunel	0	0.3	0	0	0.7	0
E12.5	control (N=3)			Wnt1Cre|Gem (N=3)
γH2AX	0	0	0	0.7	0	4.5
Tunel	0	0.2	0	0.5	0	0
γH2AX;Tunel	0	0	0	0.2	0	0
SUPPL FIGURE 3
i8.5	control (N=3)			Sox10CreER(i8.5)|Gem (N=3)
	1.185	1.001	0.843	0.064	0.066	0.134
i10	control (N=6)						Sox10CreER(i10)|Gem (N=5)
	0.693	1.131	1.186	0.972	0.825	1.34	0.153	0.123	0.286	0.488	0.252
SUPPL FIGURE 4
short-term culture	control (N=3)			Sox10CreER(i10)|Gem (N=3)
EdU	24.9	24.2	28	29.6	20.9	24.3
pH3	6.9	6.3	13	7.3	13.8	13.1
Ki67	32.4	34.9	50	34.7	38.8	38.1
Sox10	44	46.3	53.1	47.4	58.6	47.7
BFABP	30	25.5	22.9	22	20.2	36.7
S100b	10.7	17.6	10.2	16	30	26.3
Tuj1	33.5	30	26.8	24.7	29.5	43.7
HuC/D	31	39.3	29	27.4	28.9	42
Stomach RT-PCR	control (N=3)			Sox10CreER(i10)|Gem (N=4)
Sox10	1.025	1.147	0.851	1.245	1.226	0.955	1.042
Phox2b	1.174	0.941	0.904	1.73	1.097	0.788	0.727
Ret	1.26	0.936	0.847	1.736	0.941	0.85	0.618
HuC	1.414	0.865	0.817	1.234	1.03	0.76	0.66
BFABP	1.502	1.023	0.65	1.074	1.464	0.857	1.062
Midgut RT-PCR	control (N=3)			Sox10CreER(i10)|Gem (N=4)
Sox10	1.012	1.275	0.77	1.015	0.986	0.906	0.775
Phox2b	1.12	0.815	1.097	1.197	1.171	0.763	0.93
Ret	0.988	1.032	0.982	1.042	1.154	1.227	1.35
HuC	1.377	0.538	1.35	1.26	1.287	1.303	1.352
BFABP	1.477	0.571	1.185	1.39	2.139	0.725	1.774
Caecum-Hindgut RT-PCR	control (N=3)			Sox10CreER(i10)|Gem (N=4)
Sox10	0.986	0.889	1.14	1.241	1.2	0.894	0.931
Phox2b	0.917	1.005	1.085	0.949	1.085	0.9	1.053
Ret	1.008	1.008	1.015	1.24	0.943	0.857	0.873
HuC	1.028	0.971	1.002	0.867	1.157	0.94	0.844
BFABP	0.944	0.93	1.138	1.008	1.359	0.972	1.112
SUPPL FIGURE 5	E9.5 (N=3)			E11.5 (N=3)
Ki67	99	98.8	100	86.8	93.1	75
SUPPL FIGURE 6	control (N=3)			IR-2hrs (N=3)			IR-5hrs (N=3)
TUNEL	9.9	4.3	5	6.1	9.2	5.6	42.3	42.4	42.6
